# Supplementary material for: Immunogenic cell death-related biomarkers in heart failure probed by transcriptome and single-cell sequencing
Source: Front Immunol. 2025 Jun 24;16:1560903. doi: 10.3389/fimmu.2025.1560903 (PMC12234543; doi:10.3389/fimmu.2025.1560903)
Supplement: Additional file 1 — Thirty-four ICD-related genes. [file DataSheet1.zip]

Archive with 13 entries (12 files):
- additional file/
- additional file/Additional file 1.xlsx
- additional file/Additional file 10.tif
- additional file/Additional file 11.tif
- additional file/Additional file 12.tif
- additional file/Additional file 2.tif
- additional file/Additional file 3.tif
- additional file/Additional file 4.tif
- additional file/Additional file 5.tif
- additional file/Additional file 6.tif
- additional file/Additional file 7.tif
- additional file/Additional file 8.tif
- additional file/Additional file 9.tif
